# Supplementary material for: Public Knowledge and Beliefs Regarding Pharmacy-Based Immunization in Poland—A Nationwide Cross-Sectional Study, 2024
Source: Vaccines (Basel). 2024 Jul 24;12(8):835. doi: 10.3390/vaccines12080835 (PMC11359024; doi:10.3390/vaccines12080835)
Supplement: Supplementary file 1 [file vaccines-12-00835-s001.zip]

Archive with 1 entries (1 files):
- vaccines-3092077-supplementary.pdf
